# Supplementary material for: The Effectiveness and Safety of Chuna Manual Therapy Adjuvant to Western Medicine in Patients with Chronic Obstructive Pulmonary Disease: A Randomized, Single-Blind, Investigator-Initiated, Pilot Trial
Source: Healthcare (Basel). 2024 Jan 9;12(2):152. doi: 10.3390/healthcare12020152 (PMC10815833; doi:10.3390/healthcare12020152)
Supplement: Supplementary file 1 [file healthcare-12-00152-s001.zip]

Archive with 1 entries (1 files):
- healthcare-2755424-supplementary.pdf
